# Supplementary material for: Metagenomic Analysis of Microbial Contamination in the U.S. Portion of the Tijuana River Watershed
Source: Int J Environ Res Public Health. 2022 Dec 29;20(1):600. doi: 10.3390/ijerph20010600 (PMC9819409; doi:10.3390/ijerph20010600)
Supplement: Supplementary file 1 [file ijerph-20-00600-s001.zip]

Archive with 1 entries (1 files):
- ijerph-2098052-supplementary.pdf
